# Supplementary material for: The Influence of Hobby Engagement on Cognitive Function Among Older Adults: A Population-Based Cohort Study Using Statistical Analysis and Machine Learning Predictions
Source: Neurol Int. 2025 Nov 27;17(12):192. doi: 10.3390/neurolint17120192 (PMC12736032; doi:10.3390/neurolint17120192)
Supplement: Supplementary file 1 [file neurolint-17-00192-s001.zip]

Archive with 1 entries (1 files):
- neurolint-3958103-supplementary.pdf
